# Supplementary material for: Assessment of potential drug-related problems (PDRP) and clinical outcomes in bacterial meningitis patients admitted to tertiary care hospitals
Source: PLoS One. 2023 Oct 9;18(10):e0285171. doi: 10.1371/journal.pone.0285171 (PMC10561832; doi:10.1371/journal.pone.0285171)
Supplement: S1 Raw data — (ZIP) [file pone.0285171.s001.zip]

Archive with 4 entries (4 files):
- Raw Data/SPSS Bacterial meningitis.spv
- Raw Data/SPSS BM and SME updated.spv
- Raw Data/SPSS Final Bacterial Meningitis and Meningio enchaphalitis Paper.sav
- Raw Data/SPSS Final Bacterial Meningitis.sav
